# Supplementary material for: Ongoing multi-country outbreak of carbapenem-resistant Enterobacter hormaechei ST1344 carrying blaNDM-5 in the European Union/European Economic Area, March 2025 to April 2026
Source: Euro Surveill. 2026 Jun 25;31(25):2600460. doi: 10.2807/1560-7917.ES.2026.31.25.2600460 (PMC13309760; doi:10.2807/1560-7917.ES.2026.31.25.2600460)
Supplement: Supplementary tables [file 26-00460_Supplementary_tables.xlsx]

## Sheet: Disclaimer
This supplementary material is hosted by Eurosurveillance as supporting information alongside the article Ongoing multi-country outbreak of carbapenem-resistant Enterobacter hormaechei ST1344 carrying blaNDM-5 in the European Union/European Economic Area, March 2025 to April 2026, on behalf of the authors, who remain responsible for the accuracy and appropriateness of the content. The same standa…

## Sheet: Suppl Table 1
Supplementary Table 1. Sequence data generated and analysed in this study
BioSample	Species	Reporting country	Year	BioProject	Sequencing approach	Sequence type	Carbapenemase gene(s)	Record Id	Sex	Age	MIC for meropenem (mg/L)	Date of culture
SAMN58927299	Enterobacter hormaechei	the Netherlands	2025	PRJNA1462581	Illumina/ONT	1344	blaNDM-5	RIVM_C093866	F	75	>32	2025-04-07
SAMN58927300	Enterobacter hormaechei	the Netherlands	2025	PRJNA1462581	Illumina/ONT	1344	blaNDM-5	RIVM_C093888	M	78	>32	2025-04-09
SAMN58927302	Enterobacter hormaechei	the Netherlands	2025	PRJNA1462581	Illumina/ONT	1344	blaNDM-5	RIVM_C096457	F	40	1	2025-07-07
SAMN58927303	Enterobacter hormaechei	the Netherlands	2025	PRJNA1462581	Illumina/ONT	1344	blaNDM-5	RIVM_C096471	F	58	>32	2025-07-09
SAMN58927304	Enterobacter hormaechei	the Netherlands	2025	PRJNA1462581	Illumina/ONT	1344	blaNDM-5	RIVM_C096513	F	52	>32	2025-07-19
SAMN58927305	Enterobacter hormaechei	the Netherlands	2025	PRJNA1462581	Illumina/ONT	1344	blaNDM-5	RIVM_C096542	M	89	>32	2025-07-24
SAMN58927306	Enterobacter hormaechei	the Netherlands	2025	PRJNA1462581	Illumina/ONT	1344	blaNDM-5	RIVM_C096560	F	56	24	2025-07-15
SAMN58927307	Enterobacter hormaechei	the Netherlands	2025	PRJNA1462581	Illumina/ONT	1344	blaNDM-5	RIVM_C096873	M	72	>32	2025-08-05
SAMN58927308	Enterobacter hormaechei	the Netherlands	2025	PRJNA1462581	Illumina/ONT	1344	blaNDM-5	RIVM_C096955	M	86	>32	2025-08-22
SAMN58927309	Enterobacter hormaechei	the Netherlands	2025	PRJNA1462581	Illumina/ONT	1344	blaNDM-5	RIVM_C097066	F	63	>32	2025-09-07
SAMN58927310	Enterobacter hormaechei	the Netherlands	2025	PRJNA1462581	Illumina/ONT	1344	blaNDM-5	RIVM_C098765	F	57	>32	2025-09-16
SAMN58927311	Enterobacter hormaechei	the Netherlands	2025	PRJNA1462581	Illumina/ONT	1344	blaNDM-5	RIVM_C098788	M	62	32	2025-09-18
SAMN58927312	Enterobacter hormaechei	the Netherlands	2025	PRJNA1462581	Illumina/ONT	1344	blaNDM-5	RIVM_C099400	M	78	32	2025-09-26
SAMN58927313	Enterobacter hormaechei	the Netherlands	2025	PRJNA1462581	Illumina/ONT	1344	blaNDM-5	RIVM_C102726	F	65	32	2025-11-29
SAMN58927314	Enterobacter hormaechei	the Netherlands	2026	PRJNA1462581	Illumina/ONT	1344	blaNDM-5	RIVM_C102957	F	94	24	2026-01-21
SAMN58927315	Enterobacter hormaechei	the Netherlands	2026	PRJNA1462581	Illumina/ONT	1344	blaNDM-5	RIVM_C105409	F	76	32	2026-02-23
SAMEA122699782	Enterobacter hormaechei	Denmark	2025	PRJEB75178	Illumina/ONT	1344	blaNDM-5	AMA007031	F	66		2025-04-20
SAMEA122699783	Enterobacter hormaechei	Denmark	2025	PRJEB75178	Illumina/ONT	1344	blaNDM-5	AMA007132	F	85		2025-05-23
SAMEA122699784	Enterobacter hormaechei	Denmark	2025	PRJEB75178	Illumina/ONT	1344	blaNDM-5	AMA007133	F	60		2025-05-23
SAMEA122699790	Enterobacter hormaechei	Denmark	2025	PRJEB75178	Illumina	1344	blaNDM-5	AMA007222	M	86		2025-06-18
SAMEA122699791	Enterobacter hormaechei	Denmark	2025	PRJEB75178	Illumina	1344	blaNDM-5	AMA007248	M	82		2025-06-26
SAMEA122699792	Enterobacter hormaechei	Denmark	2025	PRJEB75178	Illumina	1344	blaNDM-5	AMA007256	M	77		2025-06-23
SAMEA122699793	Enterobacter hormaechei	Denmark	2025	PRJEB75178	Illumina	1344	blaNDM-5	AMA007257	F	73		2025-06-26
SAMEA122699794	Enterobacter hormaechei	Denmark	2025	PRJEB75178	Illumina	1344	blaNDM-5	AMA007260	M	64		2025-05-25
SAMEA122699795	Enterobacter hormaechei	Denmark	2025	PRJEB75178	Illumina	1344	blaNDM-5	AMA007310	M	77		2025-08-08
SAMEA122699796	Enterobacter hormaechei	Denmark	2025	PRJEB75178	Illumina/ONT	1344	blaNDM-5	AMA007360	M	78		2025-08-29
SAMEA122699797	Enterobacter hormaechei	Denmark	2025	PRJEB75178	Illumina/ONT	1344	blaNDM-5	AMA007379	M	69		2025-08-02
SAMEA122699798	Enterobacter hormaechei	Denmark	2025	PRJEB75178	Illumina	1344	blaNDM-5	AMA007438	F	72		2025-09-07
SAMEA122699800	Enterobacter hormaechei	Denmark	2025	PRJEB75178	Illumina	1344	blaNDM-5	AMA007468	M	65		2025-09-07
SAMEA122699801	Enterobacter hormaechei	Denmark	2025	PRJEB75178	Illumina/ONT	1344	blaNDM-5	AMA007542	M	77		2025-09-29
SAMEA122699803	Enterobacter hormaechei	Denmark	2026	PRJEB75178	Illumina/ONT	1344	blaNDM-5	AMA008055	M	75		2026-04-09
SAMEA122694076	Enterobacter hormaechei	Norway	2025	PRJEB112586	Illumina	1344	blaNDM-5	kres20250408	F	50-59	2	2025-07-10
SAMEA122411274	Enterobacter hormaechei	Austria	2025	PRJEB112590	Illumina	1344	blaNDM-5	ATA530216	M	76	8	2025-04-28
SAMEA122411275	Enterobacter hormaechei	Austria	2025	PRJEB112590	Illumina	1344	blaNDM-5	ATA530250	F	66	>16	2025-05-13
SAMN59707221	Enterobacter hormaechei	Luxembourg	2025	PRJNA1464387	Illumina	1344	blaNDM-5	LU001	M	85		2025-12-15
SAMEA122525339	Enterobacter hormaechei	Sweden	2025	PRJEB110195	Ion Torrent	1344	-	25-04627	F	70-79		2025-03-27
SAMN59599119	Enterobacter hormaechei	Germany	2025	PRJNA1463743	Illumina	1344	blaNDM-5	NRZ-106623	M	39		2025-03-10
SAMN59599120	Enterobacter hormaechei	Germany	2025	PRJNA1463743	Illumina	1344	blaNDM-5	NRZ-107035	M	75		2025-03-19
SAMN59599134	Enterobacter hormaechei	Germany	2025	PRJNA1463743	Illumina	1344	blaNDM-5	NRZ-111803	F	47		2025-04-02
SAMN59599121	Enterobacter hormaechei	Germany	2025	PRJNA1463743	Illumina	1344	blaNDM-5	NRZ-107815	M	89		2025-05-06
SAMN59599123	Enterobacter hormaechei	Germany	2025	PRJNA1463743	Illumina	1344	blaNDM-5	NRZ-107818	F	57		2025-05-06
SAMN59599122	Enterobacter hormaechei	Germany	2025	PRJNA1463743	Illumina	1344	blaNDM-5	NRZ-107816	M	85		2025-05-08
SAMN59599124	Enterobacter hormaechei	Germany	2025	PRJNA1463743	Illumina	1344	blaNDM-5	NRZ-108203	F	72		2025-05-08
SAMN59599125	Enterobacter hormaechei	Germany	2025	PRJNA1463743	Illumina	1344	blaNDM-5	NRZ-108424	F	-		2025-06-03
SAMN59599126	Enterobacter hormaechei	Germany	2025	PRJNA1463743	Illumina	1344	blaNDM-5	NRZ-108577	M	73		2025-06-14
SAMN59599127	Enterobacter hormaechei	Germany	2025	PRJNA1463743	Illumina	1344	blaNDM-5	NRZ-108850	F	74		2025-06-30
SAMN59599128	Enterobacter hormaechei	Germany	2025	PRJNA1463743	Illumina	1344	blaNDM-5	NRZ-108908	F	86		2025-07-01
SAMN59599129	Enterobacter hormaechei	Germany	2025	PRJNA1463743	Illumina	1344	blaNDM-5	NRZ-109977	M	71		2025-07-07
SAMN59599130	Enterobacter hormaechei	Germany	2025	PRJNA1463743	Illumina	1344	blaNDM-5	NRZ-110503	M	65		2025-08-29
SAMN59599131	Enterobacter hormaechei	Germany	2025	PRJNA1463743	Illumina	1344	blaNDM-5	NRZ-110871	F	-		2025-09-15
SAMN59599132	Enterobacter hormaechei	Germany	2025	PRJNA1463743	Illumina	1344	blaNDM-5	NRZ-110938	F	57		2025-09-18
SAMN59599133	Enterobacter hormaechei	Germany	2025	PRJNA1463743	Illumina	1344	blaNDM-5	NRZ-111171	F	78		2025-09-24
SAMN59599136	Enterobacter hormaechei	Germany	2025	PRJNA1463743	Illumina	1344	blaNDM-5	NRZ-111847	M	74		2025-09-19
SAMN59599135	Enterobacter hormaechei	Germany	2025	PRJNA1463743	Illumina	1344	blaNDM-5	NRZ-111844	F	80		2025-10-26
SAMN59599137	Enterobacter hormaechei	Germany	2026	PRJNA1463743	Illumina	1344	blaNDM-5	NRZ-113525	M	37		2026-01-07
SAMEA122609077	Enterobacter hormaechei	Ireland	2025	PRJEB84468	Illumina	1344	blaNDM-5	E93063	F	69	>32	2025-05-27
SAMEA122609091	Enterobacter hormaechei	Ireland	2025	PRJEB84468	Illumina	1344	blaNDM-5	E93065	M	45	>32	2025-05-25
SAMEA122609090	Enterobacter hormaechei	Ireland	2025	PRJEB84468	Illumina	1344	blaNDM-5	E93064	F	73	>8	2025-04-19
ONT: Oxford Nanopore Technologies

## Sheet: Suppl Table 2
Supplementary Table 2. Antimicrobial susceptibility testing profiles for Dutch isolates
	meropenem	ciprofloxacin	gentamicin	amikacin	ceftazidim/ avibactam	aztreonam/ avibactam	colistin	cefiderocol
n =	10	10	10	7	7	6	9	4
Resistant*	10	9	10	0	7	0	0	4
% resistant	100	90	100	0	100	0	0	100
* according to EUCAST methodology and breakpoints, by local diagnostic laboratories

## Sheet: Suppl Table 3
Supplementary Table 3. Pairwise SNP distance matrix of confirmed of Enterobacter hormaechei ST1344-CT7 carrying blaNDM-5 cases in seven EU/EEA countries, March 2025–April 2026 (n = 57)
	NRZ-111803	RIVM_C096457	NRZ-106623	NRZ-111171	ATA530250	ATA530216	RIVM_C096542	RIVM_C102957	NRZ-108203	AMA007260	RIVM_C096513	NRZ-111847	RIVM_C096955	AMA007379	NRZ-107035	RIVM_C098788	RIVM_C097066	RIVM_C102726	AMA007542	NRZ-107816	NRZ-107815	RIVM_C096873	RIVM_C099400	RIVM_C093866	AMA007248	NRZ-109977	RIVM_C105409	AMA007360	AMA007132	AMA007257	NRZ-110503	AMA007256	NRZ-110871	kres20250408	RIVM_C093888	LU001	NRZ-108908	RIVM_C098765	RIVM_C096560	RIVM_C096471	NRZ-113525	NRZ-111844	NRZ-110938	NRZ-108850	NRZ-108577	NRZ-108424	NRZ-107818	E93065	E93064
NRZ-111803		4	2	3	2	2	2	4	2	3	2	2	4	2	2	3	4	2	7	2	2	2	3	2	3	2	4	2	2	3	2	2	3	3	2	3	2	1	1	1	1	1	1	1	1	1	1	1	1
RIVM_C096457	4		4	5	4	4	4	6	4	5	4	4	6	4	4	5	6	4	9	4	4	4	5	4	5	4	6	4	4	5	4	4	5	5	4	5	4	3	3	3	3	3	3	3	3	3	3	3	3
NRZ-106623	2	4		3	2	2	2	4	2	3	2	2	4	2	2	3	4	2	7	2	2	2	3	2	3	2	4	2	2	3	2	2	3	3	2	3	2	1	1	1	1	1	1	1	1	1	1	1	1
NRZ-111171	3	5	3		1	1	3	5	3	4	3	3	5	3	3	4	5	3	8	3	3	3	4	3	4	3	5	3	3	4	3	3	4	4	3	4	3	2	2	2	2	2	2	2	2	2	2	2	2
ATA530250	2	4	2	1		0	2	4	2	3	2	2	4	2	2	3	4	2	7	2	2	2	3	2	3	2	4	2	2	3	2	2	3	3	2	3	2	1	1	1	1	1	1	1	1	1	1	1	1
ATA530216	2	4	2	1	0		2	4	2	3	2	2	4	2	2	3	4	2	7	2	2	2	3	2	3	2	4	2	2	3	2	2	3	3	2	3	2	1	1	1	1	1	1	1	1	1	1	1	1
RIVM_C096542	2	4	2	3	2	2		4	2	3	2	2	4	2	2	3	4	2	7	2	2	2	3	2	3	2	4	2	2	3	2	2	3	3	2	3	2	1	1	1	1	1	1	1	1	1	1	1	1
RIVM_C102957	4	6	4	5	4	4	4		4	5	4	4	6	4	4	5	6	4	9	4	4	4	5	4	5	4	6	4	4	5	4	4	5	5	4	5	4	3	3	3	3	3	3	3	3	3	3	3	3
NRZ-108203	2	4	2	3	2	2	2	4		3	2	2	4	2	2	3	4	2	7	2	2	2	3	2	3	2	4	2	2	3	2	2	3	3	2	3	2	1	1	1	1	1	1	1	1	1	1	1	1
AMA007260	3	5	3	4	3	3	3	5	3		3	3	5	3	3	4	5	3	8	3	3	3	4	3	4	3	5	3	3	4	3	3	4	4	3	4	3	2	2	2	2	2	2	2	2	2	2	2	2
RIVM_C096513	2	4	2	3	2	2	2	4	2	3		2	4	2	2	3	4	2	7	2	2	2	3	2	3	2	4	2	2	3	2	2	3	3	2	3	2	1	1	1	1	1	1	1	1	1	1	1	1
NRZ-111847	2	4	2	3	2	2	2	4	2	3	2		4	2	2	3	4	2	7	2	2	2	3	2	3	2	4	2	2	3	2	2	3	3	2	3	2	1	1	1	1	1	1	1	1	1	1	1	1
RIVM_C096955	4	6	4	5	4	4	4	6	4	5	4	4		4	4	5	6	4	9	4	4	4	5	4	5	4	6	4	4	5	4	4	5	5	4	5	4	3	3	3	3	3	3	3	3	3	3	3	3
AMA007379	2	4	2	3	2	2	2	4	2	3	2	2	4		2	3	4	2	7	2	2	2	3	2	3	2	4	2	2	3	2	2	3	3	2	3	2	1	1	1	1	1	1	1	1	1	1	1	1
NRZ-107035	2	4	2	3	2	2	2	4	2	3	2	2	4	2		3	4	2	7	2	2	2	3	2	3	2	4	2	2	3	2	2	3	3	2	3	2	1	1	1	1	1	1	1	1	1	1	1	1
RIVM_C098788	3	5	3	4	3	3	3	5	3	4	3	3	5	3	3		3	3	8	3	3	3	4	3	4	3	5	3	3	4	3	3	4	4	3	4	3	2	2	2	2	2	2	2	2	2	2	2	2
RIVM_C097066	4	6	4	5	4	4	4	6	4	5	4	4	6	4	4	3		4	9	4	4	4	5	4	5	4	6	4	4	5	4	4	5	5	4	5	4	3	3	3	3	3	3	3	3	3	3	3	3
RIVM_C102726	2	4	2	3	2	2	2	4	2	3	2	2	4	2	2	3	4		7	2	2	2	3	2	3	2	4	2	2	3	2	2	3	3	2	3	2	1	1	1	1	1	1	1	1	1	1	1	1
AMA007542	7	9	7	8	7	7	7	9	7	8	7	7	9	7	7	8	9	7		7	7	7	8	7	8	7	9	7	7	8	7	7	8	8	7	8	7	6	6	6	6	6	6	6	6	6	6	6	6
NRZ-107816	2	4	2	3	2	2	2	4	2	3	2	2	4	2	2	3	4	2	7		0	2	3	2	3	2	4	2	2	3	2	2	3	3	2	3	2	1	1	1	1	1	1	1	1	1	1	1	1
NRZ-107815	2	4	2	3	2	2	2	4	2	3	2	2	4	2	2	3	4	2	7	0		2	3	2	3	2	4	2	2	3	2	2	3	3	2	3	2	1	1	1	1	1	1	1	1	1	1	1	1
RIVM_C096873	2	4	2	3	2	2	2	4	2	3	2	2	4	2	2	3	4	2	7	2	2		3	2	3	2	4	2	2	3	2	2	3	3	2	3	2	1	1	1	1	1	1	1	1	1	1	1	1
RIVM_C099400	3	5	3	4	3	3	3	5	3	4	3	3	5	3	3	4	5	3	8	3	3	3		3	4	3	5	3	3	4	3	3	4	4	3	4	3	2	2	2	2	2	2	2	2	2	2	2	2
RIVM_C093866	2	4	2	3	2	2	2	4	2	3	2	2	4	2	2	3	4	2	7	2	2	2	3		3	2	4	2	2	3	2	2	3	3	2	3	2	1	1	1	1	1	1	1	1	1	1	1	1
AMA007248	3	5	3	4	3	3	3	5	3	4	3	3	5	3	3	4	5	3	8	3	3	3	4	3		3	5	3	3	4	3	3	4	4	3	4	3	2	2	2	2	2	2	2	2	2	2	2	2
NRZ-109977	2	4	2	3	2	2	2	4	2	3	2	2	4	2	2	3	4	2	7	2	2	2	3	2	3		4	2	2	3	2	2	3	3	2	3	2	1	1	1	1	1	1	1	1	1	1	1	1
RIVM_C105409	4	6	4	5	4	4	4	6	4	5	4	4	6	4	4	5	6	4	9	4	4	4	5	4	5	4		4	4	5	4	4	5	5	4	5	4	3	3	3	3	3	3	3	3	3	3	3	3
AMA007360	2	4	2	3	2	2	2	4	2	3	2	2	4	2	2	3	4	2	7	2	2	2	3	2	3	2	4		0	3	2	2	3	3	2	3	2	1	1	1	1	1	1	1	1	1	1	1	1
AMA007132	2	4	2	3	2	2	2	4	2	3	2	2	4	2	2	3	4	2	7	2	2	2	3	2	3	2	4	0		3	2	2	3	3	2	3	2	1	1	1	1	1	1	1	1	1	1	1	1
AMA007257	3	5	3	4	3	3	3	5	3	4	3	3	5	3	3	4	5	3	8	3	3	3	4	3	4	3	5	3	3		3	3	4	4	3	4	3	2	2	2	2	2	2	2	2	2	2	2	2
NRZ-110503	2	4	2	3	2	2	2	4	2	3	2	2	4	2	2	3	4	2	7	2	2	2	3	2	3	2	4	2	2	3		2	3	3	2	3	2	1	1	1	1	1	1	1	1	1	1	1	1
AMA007256	2	4	2	3	2	2	2	4	2	3	2	2	4	2	2	3	4	2	7	2	2	2	3	2	3	2	4	2	2	3	2		3	3	2	3	2	1	1	1	1	1	1	1	1	1	1	1	1
NRZ-110871	3	5	3	4	3	3	3	5	3	4	3	3	5	3	3	4	5	3	8	3	3	3	4	3	4	3	5	3	3	4	3	3		4	3	4	3	2	2	2	2	2	2	2	2	2	2	2	2
kres20250408	3	5	3	4	3	3	3	5	3	4	3	3	5	3	3	4	5	3	8	3	3	3	4	3	4	3	5	3	3	4	3	3	4		3	4	3	2	2	2	2	2	2	2	2	2	2	2	2
RIVM_C093888	2	4	2	3	2	2	2	4	2	3	2	2	4	2	2	3	4	2	7	2	2	2	3	2	3	2	4	2	2	3	2	2	3	3		3	2	1	1	1	1	1	1	1	1	1	1	1	1
LU001	3	5	3	4	3	3	3	5	3	4	3	3	5	3	3	4	5	3	8	3	3	3	4	3	4	3	5	3	3	4	3	3	4	4	3		3	2	2	2	2	2	2	2	2	2	2	2	2
NRZ-108908	2	4	2	3	2	2	2	4	2	3	2	2	4	2	2	3	4	2	7	2	2	2	3	2	3	2	4	2	2	3	2	2	3	3	2	3		1	1	1	1	1	1	1	1	1	1	1	1
RIVM_C098765	1	3	1	2	1	1	1	3	1	2	1	1	3	1	1	2	3	1	6	1	1	1	2	1	2	1	3	1	1	2	1	1	2	2	1	2	1		0	0	0	0	0	0	0	0	0	0	0
RIVM_C096560	1	3	1	2	1	1	1	3	1	2	1	1	3	1	1	2	3	1	6	1	1	1	2	1	2	1	3	1	1	2	1	1	2	2	1	2	1	0		0	0	0	0	0	0	0	0	0	0
RIVM_C096471	1	3	1	2	1	1	1	3	1	2	1	1	3	1	1	2	3	1	6	1	1	1	2	1	2	1	3	1	1	2	1	1	2	2	1	2	1	0	0		0	0	0	0	0	0	0	0	0
NRZ-113525	1	3	1	2	1	1	1	3	1	2	1	1	3	1	1	2	3	1	6	1	1	1	2	1	2	1	3	1	1	2	1	1	2	2	1	2	1	0	0	0		0	0	0	0	0	0	0	0
NRZ-111844	1	3	1	2	1	1	1	3	1	2	1	1	3	1	1	2	3	1	6	1	1	1	2	1	2	1	3	1	1	2	1	1	2	2	1	2	1	0	0	0	0		0	0	0	0	0	0	0
NRZ-110938	1	3	1	2	1	1	1	3	1	2	1	1	3	1	1	2	3	1	6	1	1	1	2	1	2	1	3	1	1	2	1	1	2	2	1	2	1	0	0	0	0	0		0	0	0	0	0	0
NRZ-108850	1	3	1	2	1	1	1	3	1	2	1	1	3	1	1	2	3	1	6	1	1	1	2	1	2	1	3	1	1	2	1	1	2	2	1	2	1	0	0	0	0	0	0		0	0	0	0	0
NRZ-108577	1	3	1	2	1	1	1	3	1	2	1	1	3	1	1	2	3	1	6	1	1	1	2	1	2	1	3	1	1	2	1	1	2	2	1	2	1	0	0	0	0	0	0	0		0	0	0	0
NRZ-108424	1	3	1	2	1	1	1	3	1	2	1	1	3	1	1	2	3	1	6	1	1	1	2	1	2	1	3	1	1	2	1	1	2	2	1	2	1	0	0	0	0	0	0	0	0		0	0	0
NRZ-107818	1	3	1	2	1	1	1	3	1	2	1	1	3	1	1	2	3	1	6	1	1	1	2	1	2	1	3	1	1	2	1	1	2	2	1	2	1	0	0	0	0	0	0	0	0	0		0	0
E93065	1	3	1	2	1	1	1	3	1	2	1	1	3	1	1	2	3	1	6	1	1	1	2	1	2	1	3	1	1	2	1	1	2	2	1	2	1	0	0	0	0	0	0	0	0	0	0		0
E93064	1	3	1	2	1	1	1	3	1	2	1	1	3	1	1	2	3	1	6	1	1	1	2	1	2	1	3	1	1	2	1	1	2	2	1	2	1	0	0	0	0	0	0	0	0	0	0	0
E93063	1	3	1	2	1	1	1	3	1	2	1	1	3	1	1	2	3	1	6	1	1	1	2	1	2	1	3	1	1	2	1	1	2	2	1	2	1	0	0	0	0	0	0	0	0	0	0	0	0
AMA008055	1	3	1	2	1	1	1	3	1	2	1	1	3	1	1	2	3	1	6	1	1	1	2	1	2	1	3	1	1	2	1	1	2	2	1	2	1	0	0	0	0	0	0	0	0	0	0	0	0
AMA007468	1	3	1	2	1	1	1	3	1	2	1	1	3	1	1	2	3	1	6	1	1	1	2	1	2	1	3	1	1	2	1	1	2	2	1	2	1	0	0	0	0	0	0	0	0	0	0	0	0
AMA007438	1	3	1	2	1	1	1	3	1	2	1	1	3	1	1	2	3	1	6	1	1	1	2	1	2	1	3	1	1	2	1	1	2	2	1	2	1	0	0	0	0	0	0	0	0	0	0	0	0
AMA007310	1	3	1	2	1	1	1	3	1	2	1	1	3	1	1	2	3	1	6	1	1	1	2	1	2	1	3	1	1	2	1	1	2	2	1	2	1	0	0	0	0	0	0	0	0	0	0	0	0
AMA007222	1	3	1	2	1	1	1	3	1	2	1	1	3	1	1	2	3	1	6	1	1	1	2	1	2	1	3	1	1	2	1	1	2	2	1	2	1	0	0	0	0	0	0	0	0	0	0	0	0
AMA007133	1	3	1	2	1	1	1	3	1	2	1	1	3	1	1	2	3	1	6	1	1	1	2	1	2	1	3	1	1	2	1	1	2	2	1	2	1	0	0	0	0	0	0	0	0	0	0	0	0
AMA007031	1	3	1	2	1	1	1	3	1	2	1	1	3	1	1	2	3	1	6	1	1	1	2	1	2	1	3	1	1	2	1	1	2	2	1	2	1	0	0	0	0	0	0	0	0	0	0	0	0
Pairwise single-nucleotide polymorphism (SNP) distances between the Enterobacter hormaechei ST1344 isolates in the emerging cluster (n = 57).
Values represent the number of SNP differences between each pair of isolates, based on mapping to the first isolate NRZ-106623 (from Germany) as reference.
Isolates are ordered according to the phylogenetic topology shown in Supplementary Figure 1.
[truncated: 8 more columns]

## Sheet: Suppl Table 4
Supplementary Table 4. Harmonised case information template
LABORATORY ID					PATIENT DATA																MICROBIOLOGICAL DATA					CARBAPENEM AST (either MIC or zone diameter)						OTHER ANTIBIOTIC AST (either MIC or zone diameter)
Number	Country	Sample ID at NRL	Health care institution (name or anonymised identifier) submitting the sample	Health care institution NUTS location	Age of patient (in years)	Sex of patient	Type of patient (inpatient or outpatient)	Type of ward (ICU, medical, surgical, other)	Date of hospitalisation (YYYY-MM-DD)	Clinical significance (infection or colonisation)	Location of infection/ colonisation	Acquisition (community- or healthcare-)	Previous travel within 12 months (Yes/No)	Destination of travel within the 12 months prior to sample date	Previous hospitalisation within 12 months (Yes/No)	Country patient was hospitalised within 12 months before sampling date	Direct hospital transfer (Yes/No)	Country patient was directly transferred from	Prior residence in a long-term care facility within 12 months before sampling date	Country patient was in a long-term care facility within 12 months before sampling date	Bacterial species	Date of sample collection (YYYY-MM-DD)	Sample source (human or non-human)	Screening or clinical human sample	Site of clinical specimen	Meropenem MIC (mg/L)	Meropenem zone diameter (mm)	Ertapenem MIC (mg/L)	Ertapenem zone diameter (mm)	Imipenem MIC (mg/L)	Imipenem zone diameter (mm)	Amikacin MIC (mg/L)	Amikacin zone diameter (mm)	Gentamicin MIC (mg/L)	Gentamicin zone diameter (mm)	Tobramycin MIC (mg/L)	Tobramycin zone diameter (mm)	Aztreonam MIC (mg/L)	Aztreonam zone diameter (mm)	Cefotaxime MIC (mg/L)	Cefotaxime zone diameter (mm)	Cefepime MIC (mg/L)	Cefepime zone diameter (mm)	Ceftazidime MIC (mg/L)	Ceftazidime zone diameter (mm)	Amoxicillin-clavulanic acid (mg/L)	Amoxicillin-clavulanic acid zone diameter (mm)	Piperacillin-tazobactam MIC (mgl/L)	Piperacillin-tazobactam zone diameter (mm)
1
2
3
4
5
6
7
8
9
10
11
12
13
14
15
16
17
18
19
20
21
22
23
24
25
26
27
28
29
30
31
32
33
34
35
36
37
38
39
40
41
42
43
44
45
46
47
48
49
50
51
52
53
54
55
56
57
58
59
60
61
62
63
64
65
66
67
68
69
70
71
72
73
74
75
76
77
78
79
80
81
82
83
84
85
86
87
88
89
90
91
92
93
94
95
96
97
98
99
100
NRL: National Reference Laboratory
NUTS: Territorial Units for Statistics
[truncated: 8 more columns]
